# Supplementary material for: The UBA1–STUB1 Axis Mediates Cancer Immune Escape and Resistance to Checkpoint Blockade
Source: Cancer Discov. 2024 Nov 14;15(2):363–81. doi: 10.1158/2159-8290.CD-24-0435 (PMC11803397; doi:10.1158/2159-8290.CD-24-0435)
Supplement: Supplementary Table S1 — UBA1 protein expression and levels of intratumoral CD8+ T cells in tumor samples. [file cd-24-0435_supplementary_table_s1_suppst1.xlsx]

## Sheet: Table S1
Pt ID	UBA1 score	Category	% CD8 T cells in total cells
Pt #1	210	UBA1 High	6.91
Pt #2	210	UBA1 High	0.1
Pt #3	205	UBA1 High	0.12
Pt #4	190	UBA1 High	3.65
Pt #5	180	UBA1 High	0.58
Pt #6	160	UBA1 High	1.09
Pt #7	150	UBA1 High	2.57
Pt #8	120	UBA1 High	0.84
Pt #9	95	UBA1 Low	3.46
Pt #10	88	UBA1 Low	2.8
Pt #11	80	UBA1 Low	7.47
Pt #12	75	UBA1 Low	3.64
Pt #13	75	UBA1 Low	8.95
Pt #14	75	UBA1 Low	5.33
Pt #15	65	UBA1 Low	3.02
Pt #16	30	UBA1 Low	3.42
Pt #17	26	UBA1 Low	8.56
Pt #18	15	UBA1 Low	9.37
Pt #19	10	UBA1 Low	10.13
