# Supplementary material for: The UBA1–STUB1 Axis Mediates Cancer Immune Escape and Resistance to Checkpoint Blockade
Source: Cancer Discov. 2024 Nov 14;15(2):363–81. doi: 10.1158/2159-8290.CD-24-0435 (PMC11803397; doi:10.1158/2159-8290.CD-24-0435)
Supplement: Supplementary Table S2 — Target sequences of the sgRNAs used in this study. [file cd-24-0435_supplementary_table_s2_suppst2.xlsx]

## Sheet: Table S2
sgRNA	Target sequence
sgUba1 #1	TACCAATGTCCTCCTCCCGA
sgUba1 #2	TAGCCGTGGTATCAAGCTAG
sgJak1 #1	ATGACAACGAACAGTCTGTA
sgJak1 #2	TCCGGCTCCACTACCGCATG
sgStub1 #1	CGAGGAACGGCGCATCCACC
sgStub1 #2	ACTTGCGGCCCACGAAGAGC
Nontargeting control	ACGTGTAAGGCGAACGCCTT
