# Supplementary material for: The UBA1–STUB1 Axis Mediates Cancer Immune Escape and Resistance to Checkpoint Blockade
Source: Cancer Discov. 2024 Nov 14;15(2):363–81. doi: 10.1158/2159-8290.CD-24-0435 (PMC11803397; doi:10.1158/2159-8290.CD-24-0435)
Supplement: Supplementary Table S4 — Sequences of primers used in RT-qPCR in this study. [file cd-24-0435_supplementary_table_s4_suppst4.xlsx]

## Sheet: Table S4
Primer	Sequence
H2-D1_forward	ACATCCAGAGCCCTCAGTTC
H2-D1_reverse	GGCTCCACAGTTCTTCACAC
H2-K1_forward	CCCTGTGAGCCTATGGACTC
H2-K1_reverse	TGTGGAAGGGAAGACAGAGC
Actb_forward	GGCCAACCGTGAAAAGATGA
Actb_reverse	TACGACCAGAGGCATACAGG
Cxcl9_forward	CGCTGTTCTTTTCCTCTTGG
Cxcl9_reverse	GCATCGTGCATTCCTTATCA
Cxcl10_forward	CGTCATTTTCTGCCTCATCC
Cxcl10_reverse	CCTATGGCCCTCATTCTCAC
H2-Aa_forward	AGGGAAGAAGTGGTGTGCTG
H2-Aa_reverse	TCAAGAGAAAAGCAAGTTGGGG
H2-Ab1_forward	TGTCTCTGCTCCGAATTCCT
H2-Ab1_reverse	CACAAGAGCTGAGGTGGTG
