# Supplementary material for: The UBA1–STUB1 Axis Mediates Cancer Immune Escape and Resistance to Checkpoint Blockade
Source: Cancer Discov. 2024 Nov 14;15(2):363–81. doi: 10.1158/2159-8290.CD-24-0435 (PMC11803397; doi:10.1158/2159-8290.CD-24-0435)
Supplement: Supplementary Table S5 — Data from the CRISPR screen in Myc-CaP cells treated with TAK-243 + IFN-γ. [file cd-24-0435_supplementary_table_s5_suppst5.xlsx]

## Sheet: Table S5
	Rank	Log2 FC
Jak1	1	-2.81203
Fau	2	-1.84569
Chek1	3	-1.74174
Pclaf	4	-1.42875
Mns1	5	-1.2785
Ube2c	6	-1.24339
Ifngr1	7	-1.177
Pnpla2	8	-1.15639
Slf1	9	-1.14962
Stard4	10	-1.12721
Usp1	11	-1.07576
Mlf1	12	-1.00866
Hyls1	13	-1.00088
Taf1d	14	-0.99153
Frmd6	15	-0.91406
Cep57	16	-0.9024
Dhx40	17	-0.87591
Tgif1	18	-0.87392
Ell2	19	-0.8457
Ikbip	20	-0.83682
Gnl3l	21	-0.83385
Rhobtb3	22	-0.81786
Rnf115	23	-0.7978
Fem1b	24	-0.77888
Pja1	25	-0.76966
Scnm1	26	-0.75265
Ipmk	27	-0.73367
Mid1ip1	28	-0.72992
Morf4l2	29	-0.67139
Tcf12	30	-0.66758
Ect2	31	-0.65911
Slf2	32	-0.63723
Ecd	33	-0.63049
Tmem176b	34	-0.61546
Tcf25	35	-0.60265
Ccnd1	36	-0.59908
Skp2	37	-0.58005
Rnf8	38	-0.57133
Trim27	39	-0.56205
Myocd	40	-0.53385
Arhgap19	41	-0.53045
Snap47	42	-0.52948
Dusp11	43	-0.52863
Cdkl2	44	-0.52797
Sprtn	45	-0.52726
Eola1	46	-0.52661
Rnf130	47	-0.52636
Cuedc2	48	-0.52108
Siva1	49	-0.50617
Amotl2	50	-0.50212
Klhl9	51	-0.50119
Zwint	52	-0.49191
Phrf1	53	-0.49097
E2f3	54	-0.49079
Snx17	55	-0.49026
Arid5b	56	-0.48664
Cdc45	57	-0.47955
Atf6	58	-0.46893
Chpf	59	-0.45669
Aurka	60	-0.4553
Fbxo42	61	-0.45357
Prxl2c	62	-0.4497
Ddr1	63	-0.44688
Rnf216	64	-0.44325
Mcl1	65	-0.43539
Kctd20	66	-0.43513
Lrrc42	67	-0.43249
Abhd4	68	-0.42019
Ets2	69	-0.41971
Ccnd3	70	-0.41778
Cenpk	71	-0.41432
Fbxo25	72	-0.41192
Hap1	73	-0.4115
Marchf6	74	-0.41089
Gnb5	75	-0.41073
Rnf26	76	-0.39238
Rnf168	77	-0.38265
Gas8	78	-0.37963
Cdkn2d	79	-0.37302
Map3k1	80	-0.37003
Elk4	81	-0.36847
Tmem185b	82	-0.35711
Zfp36	83	-0.35186
Nfx1	84	-0.34984
Ttll5	85	-0.34151
Kansl2	86	-0.34088
Trim8	87	-0.34083
Ccnb2	88	-0.33663
Nudt22	89	-0.33407
Ippk	90	-0.32858
Sesn2	91	-0.32628
Pprc1	92	-0.32505
Tmem131	93	-0.32201
Arhgap11a	94	-0.31454
Tuft1	95	-0.31018
Dusp14	96	-0.30997
Etnk1	97	-0.30918
Cchcr1	98	-0.30852
Rrn3	99	-0.30607
Cbx6	100	-0.30371
Nkiras1	101	-0.30109
Peli1	102	-0.29908
Phf20	103	-0.2983
Cenpe	104	-0.29696
Rassf3	105	-0.2967
Bub1	106	-0.29207
Sgk1	107	-0.29041
Pdcd4	108	-0.29005
Gas2l3	109	-0.28685
Morf4l1	110	-0.28604
Nek6	111	-0.26523
Hif1a	112	-0.26217
Ggnbp2	113	-0.25348
Skil	114	-0.25291
Six1	115	-0.25182
Rnf145	116	-0.24757
Dpysl5	117	-0.23282
Arvcf	118	-0.22381
Tcf4	119	-0.21581
Kdm3a	120	-0.21328
Bbs9	121	-0.21287
Ssna1	122	-0.21098
N4bp2l2	123	-0.19962
Zmynd19	124	-0.19207
Fem1c	125	-0.1842
Pdcl	126	-0.18061
Zfp60	127	-0.18057
Rnf6	128	-0.17749
Rgs2	129	-0.17455
Asb8	130	-0.16694
Faap24	131	-0.15992
Serf1	132	-0.14965
Plin2	133	-0.14877
Usp22	134	-0.14555
Ctnnal1	135	-0.1432
Sqle	136	-0.14184
Lrrc41	137	-0.13622
Depdc1a	138	-0.13438
Myc	139	-0.13414
Mrfap1	140	-0.13235
Appbp2	141	-0.12347
Churc1	142	-0.11994
Dcaf12	143	-0.11751
Dzip1l	144	-0.11744
Topors	145	-0.10826
Nek2	146	-0.1062
Ap1g2	147	-0.10615
Tnfaip1	148	-0.10587
Phlda1	149	-0.10267
Fbxl6	150	-0.0974
Klhdc10	151	-0.09688
Ccndbp1	152	-0.09238
Fpgs	153	-0.08961
Hmgcr	154	-0.08551
Ubl3	155	-0.07573
Nde1	156	-0.07056
Cdc6	157	-0.07016
Vdr	158	-0.07001
Ccne2	159	-0.05729
Fhip2b	160	-0.05576
Spdl1	161	-0.05135
Rubcn	162	-0.04807
Sin3b	163	-0.04674
Rbm45	164	-0.04548
Dusp7	165	-0.04548
Dcaf15	166	-0.04402
Rbis	167	-0.03791
Orc6	168	-0.03784
Herpud1	169	-0.03598
Anks3	170	-0.03138
Ndc80	171	-0.02175
Firrm	172	-0.01898
Klhl21	173	-0.01408
Frmd8	174	-0.01399
Rev1	175	-0.00882
Arl4d	176	-0.00473
Rfwd3	177	-0.00438
Cenph	178	-0.00358
Tstd2	179	-0.00214
Etv3	180	-0.00134
Ctnnb1	181	0.000566
Bcl3	182	0.001767
Rilpl2	183	0.002526
Utp14b	184	0.002819
Syt13	185	0.005781
Poc1a	186	0.005876
Zcwpw1	187	0.027519
Cdkn1b	188	0.028823
Gon4l	189	0.029159
Fbxw11	190	0.030135
Polh	191	0.031444
Psrc1	192	0.03717
Maged1	193	0.037785
Ttll4	194	0.061755
Pgk2	195	0.066524
Egr1	196	0.067053
Cebpg	197	0.067423
Odf2	198	0.068535
Nrip1	199	0.073318
Srebf2	200	0.073587
Tceal8	201	0.079526
Tceanc2	202	0.084421
Mad2l2	203	0.09518
Otud5	204	0.09745
Arhgef39	205	0.102064
Fzr1	206	0.102175
Asf1b	207	0.112084
Pimreg	208	0.112326
Net1	209	0.113363
Wrap73	210	0.116059
Cdk4	211	0.116978
Fnip1	212	0.117587
Msl3	213	0.118233
Fbxw8	214	0.119987
Cdca7	215	0.122485
Krt76	216	0.133289
Abhd2	217	0.133711
Nudt1	218	0.134713
Syde1	219	0.140414
Usp37	220	0.140779
Atxn10	221	0.141702
Chmp4c	222	0.145826
Klhdc2	223	0.147684
Tcaf1	224	0.151881
Sfr1	225	0.154526
Cdkl5	226	0.155977
Clk1	227	0.158819
Cfap97	228	0.15927
Selenos	229	0.162056
Tmem128	230	0.163599
Trim44	231	0.170005
Hipk2	232	0.172619
Fignl1	233	0.176493
Esrra	234	0.181316
Cul7	235	0.191922
Tax1bp1	236	0.194592
Ube2s	237	0.208869
Rest	238	0.212424
Asb6	239	0.212654
Mlf2	240	0.214894
Snx14	241	0.217808
Ube2t	242	0.222067
Spop	243	0.228294
Cercam	244	0.231624
Zfp36l2	245	0.235004
Zfp1	246	0.235159
Apex2	247	0.238645
Cdo1	248	0.240026
Pcgf6	249	0.243239
Traip	250	0.250782
Cep68	251	0.251322
Tceal9	252	0.261141
Ubxn8	253	0.266636
Sestd1	254	0.271156
Tbrg1	255	0.271449
Tk1	256	0.274291
Tspyl1	257	0.279997
Ip6k2	258	0.282907
Tcf3	259	0.295681
Thap4	260	0.297794
Ctnna1	261	0.297855
Tnfaip8l1	262	0.301134
Gpsm2	263	0.305204
Akap12	264	0.314172
Map1lc3b	265	0.314623
Mtbp	266	0.330126
Asb13	267	0.331339
Rsrp1	268	0.333941
Btrc	269	0.334018
Uck2	270	0.335105
Cetn3	271	0.340227
Swi5	272	0.357536
Mcm10	273	0.381504
Ift43	274	0.382518
Klf13	275	0.392162
Usp33	276	0.394245
Mapk6	277	0.408716
Fdft1	278	0.416604
Txndc15	279	0.41796
Msantd3	280	0.418546
Rhou	281	0.424475
Tchp	282	0.426677
Cdc25c	283	0.430898
Ube2b	284	0.433741
Hsf2	285	0.435527
Foxm1	286	0.436801
Trpc4ap	287	0.467301
Tmem176a	288	0.469882
N4bp3	289	0.476025
Terf1	290	0.47606
Hectd1	291	0.484565
Rlim	292	0.490902
Klf9	293	0.495476
Ccnf	294	0.497422
Rarg	295	0.502003
Dck	296	0.520085
Id2	297	0.520506
Cib1	298	0.536519
Rnf4	299	0.536654
Rad51	300	0.539374
Rnf149	301	0.539528
Ikzf2	302	0.550571
Arc	303	0.560745
Eapp	304	0.566236
Gabarap	305	0.570855
Ndel1	306	0.574563
Tnks	307	0.576452
Cebpa	308	0.594238
Saraf	309	0.600708
Klf5	310	0.603552
Atf6b	311	0.611759
Fam204a	312	0.611915
Wee1	313	0.619303
Amfr	314	0.622146
Ttll7	315	0.63075
Enkd1	316	0.636638
Nuf2	317	0.636849
Irx5	318	0.659694
Fbxo5	319	0.668729
Ier5	320	0.672189
Bahd1	321	0.672504
Plk1	322	0.677805
Dtl	323	0.686515
Cdt1	324	0.690103
Lrrc58	325	0.69203
Jun	326	0.71344
Rex1bd	327	0.723449
Ash1l	328	0.73018
Kmt5a	329	0.734125
Ccdc85b	330	0.753931
Cbfa2t2	331	0.758661
Clspn	332	0.765421
Scd2	333	0.766466
Zfp36l1	334	0.810428
Per1	335	0.847433
Sox9	336	0.868022
Uhrf1	337	0.873057
Ifrd1	338	0.878973
Rtf2	339	1.08868
Hapstr1	340	1.15411
Cdc20	341	1.27091
Cebpb	342	1.27663
Gata3	343	1.35141
