# Supplementary material for: The UBA1–STUB1 Axis Mediates Cancer Immune Escape and Resistance to Checkpoint Blockade
Source: Cancer Discov. 2024 Nov 14;15(2):363–81. doi: 10.1158/2159-8290.CD-24-0435 (PMC11803397; doi:10.1158/2159-8290.CD-24-0435)
Supplement: Supplementary Table S6 — Data from the CRISPR screen in Myc-CaP cells treated with TAK-243 + IFN-β. [file cd-24-0435_supplementary_table_s6_suppst6.xlsx]

## Sheet: Table S6
	Rank	Log2 FC
Plk1	1	-2.5088
Jak1	2	-2.07601
Eapp	3	-1.75024
Tgif1	4	-1.52527
Fam204a	5	-1.44289
Ect2	6	-1.40837
Hap1	7	-1.10423
Serf1	8	-0.96837
Cbx6	9	-0.96154
Rfwd3	10	-0.95666
Lrrc41	11	-0.95509
Cul7	12	-0.92004
Lrrc42	13	-0.87267
Gon4l	14	-0.86426
Herpud1	15	-0.84378
Fau	16	-0.83932
Ube2c	17	-0.83013
Rnf168	18	-0.81807
Ndc80	19	-0.80692
Odf2	20	-0.80677
Cenph	21	-0.77286
Ifngr1	22	-0.77009
Fem1b	23	-0.72825
Tspyl1	24	-0.71833
Plin2	25	-0.69255
Fbxl6	26	-0.68245
Stard4	27	-0.65877
Hmgcr	28	-0.64764
Tceal8	29	-0.62667
Phf20	30	-0.61807
Zcwpw1	31	-0.60868
Gnl3l	32	-0.60551
Atf6b	33	-0.58253
Tceanc2	34	-0.58186
Bub1	35	-0.57414
Fpgs	36	-0.57249
Thap4	37	-0.57087
Kansl2	38	-0.56859
Gas2l3	39	-0.55582
Arc	40	-0.54676
Zmynd19	41	-0.52662
Churc1	42	-0.51808
Sfr1	43	-0.50366
Trpc4ap	44	-0.49336
Scnm1	45	-0.49208
Dtl	46	-0.48567
Siva1	47	-0.47596
Gnb5	48	-0.4675
Frmd6	49	-0.4613
Fhip2b	50	-0.4594
Cdkn1b	51	-0.45935
Usp37	52	-0.45861
Amotl2	53	-0.45547
Net1	54	-0.45052
Taf1d	55	-0.4191
Aurka	56	-0.41329
Dpysl5	57	-0.41144
Nde1	58	-0.40979
Trim27	59	-0.39566
Spdl1	60	-0.37924
Mad2l2	61	-0.37274
Ttll5	62	-0.36611
Arvcf	63	-0.36041
Peli1	64	-0.34811
Usp33	65	-0.34748
Per1	66	-0.34518
Scd2	67	-0.33667
Dusp7	68	-0.33086
Skp2	69	-0.31944
Cep68	70	-0.30887
Maged1	71	-0.30195
Rnf130	72	-0.29776
Tstd2	73	-0.29772
Spop	74	-0.29437
Sesn2	75	-0.288
Dcaf12	76	-0.28334
Rbis	77	-0.27265
Cchcr1	78	-0.26422
Nek2	79	-0.26303
Cdo1	80	-0.24172
Hyls1	81	-0.24145
Morf4l1	82	-0.23937
Snap47	83	-0.23325
Ggnbp2	84	-0.22637
Ttll7	85	-0.22301
Nkiras1	86	-0.22196
Prxl2c	87	-0.21722
Rnf8	88	-0.21085
Slf1	89	-0.21009
Tk1	90	-0.20923
Selenos	91	-0.208
Cebpa	92	-0.20528
Ube2t	93	-0.205
Abhd4	94	-0.19652
Cbfa2t2	95	-0.19109
Tbrg1	96	-0.19106
Nudt1	97	-0.18908
Klhdc2	98	-0.18723
Orc6	99	-0.18261
Fbxo5	100	-0.17731
Tax1bp1	101	-0.17711
Morf4l2	102	-0.17324
Arl4d	103	-0.17182
Hsf2	104	-0.17051
Zfp60	105	-0.16859
Cenpk	106	-0.16598
Rnf149	107	-0.16551
Arhgap11a	108	-0.16492
Ube2b	109	-0.1641
Ippk	110	-0.15418
Zfp36l1	111	-0.15416
Pnpla2	112	-0.14746
Ccnd3	113	-0.13701
Cdc6	114	-0.1344
Asb6	115	-0.1283
Uck2	116	-0.11845
Ip6k2	117	-0.11604
Nuf2	118	-0.11538
Tcf4	119	-0.11534
Zfp1	120	-0.11517
Snx17	121	-0.1146
Gabarap	122	-0.11005
Tcaf1	123	-0.10879
Ipmk	124	-0.10836
Fbxw8	125	-0.10016
Bcl3	126	-0.09887
Pja1	127	-0.09728
Mns1	128	-0.09607
Rhou	129	-0.09517
Cdca7	130	-0.09516
N4bp3	131	-0.09317
Gas8	132	-0.09081
Abhd2	133	-0.09011
Mtbp	134	-0.08644
Tuft1	135	-0.085
Syde1	136	-0.08325
Trim44	137	-0.0783
Pprc1	138	-0.07418
Ap1g2	139	-0.07274
Tmem128	140	-0.07184
Ccnf	141	-0.07144
Rnf26	142	-0.06571
Nfx1	143	-0.06497
Klf13	144	-0.06315
Ttll4	145	-0.0614
Otud5	146	-0.05275
Dzip1l	147	-0.05095
Anks3	148	-0.04749
Skil	149	-0.04732
Cdkl2	150	-0.0451
Mlf1	151	-0.04452
Id2	152	-0.04365
Poc1a	153	-0.04243
Tmem176b	154	-0.03926
Egr1	155	-0.03893
Topors	156	-0.0386
Chmp4c	157	-0.03767
Srebf2	158	-0.03592
Swi5	159	-0.03401
Akap12	160	-0.03016
Six1	161	-0.02833
Ccnb2	162	-0.02576
Zwint	163	-0.02343
Klhl9	164	-0.01794
Ccne2	165	-0.01655
Cdkl5	166	-0.01514
Zfp36	167	-0.01237
Mcm10	168	-0.01053
Lrrc58	169	-0.00111
Kmt5a	170	-0.00097
Klhdc10	171	-0.00073
Wee1	172	0.007034
Tceal9	173	0.007395
Ddr1	174	0.011713
Cib1	175	0.014007
Ctnnal1	176	0.018573
Ift43	177	0.024035
Rarg	178	0.025795
Appbp2	179	0.028548
Ctnna1	180	0.030743
Dck	181	0.032669
Fbxo25	182	0.033108
Atf6	183	0.035337
Rbm45	184	0.036347
Polh	185	0.041937
Pimreg	186	0.042517
Fdft1	187	0.04527
Rnf216	188	0.045641
Rest	189	0.047213
Rnf4	190	0.04832
Tnks	191	0.049025
Nrip1	192	0.051481
Pcgf6	193	0.058109
Tmem131	194	0.060304
Mid1ip1	195	0.060454
Syt13	196	0.071785
Hectd1	197	0.081283
Mlf2	198	0.088193
Rgs2	199	0.088595
Tcf25	200	0.091612
Rubcn	201	0.092674
Tnfaip8l1	202	0.103356
Ssna1	203	0.108159
Cebpb	204	0.114275
Cdt1	205	0.114436
Cetn3	206	0.123016
Utp14b	207	0.123933
Pdcd4	208	0.126135
Tcf12	209	0.126622
Tchp	210	0.129584
Krt76	211	0.132334
Gpsm2	212	0.135103
Firrm	213	0.135446
Ubl3	214	0.136435
Rhobtb3	215	0.137112
Rassf3	216	0.142249
Kdm3a	217	0.142814
Zfp36l2	218	0.145592
Fbxo42	219	0.145667
Sqle	220	0.150337
Tcf3	221	0.150394
Elk4	222	0.152369
Sestd1	223	0.163886
Hipk2	224	0.164014
Cdc25c	225	0.16708
Rrn3	226	0.169304
Hif1a	227	0.176329
Cep57	228	0.180628
Bbs9	229	0.185286
Fbxw11	230	0.19499
Rev1	231	0.199332
Mrfap1	232	0.200207
Cdkn2d	233	0.201467
Ell2	234	0.202504
Chek1	235	0.206094
Ets2	236	0.207724
Sox9	237	0.208587
Ctnnb1	238	0.210893
Jun	239	0.212803
Faap24	240	0.213349
Msantd3	241	0.224352
Nek6	242	0.231319
Kctd20	243	0.232151
Nudt22	244	0.238718
Clk1	245	0.239813
Asb8	246	0.241027
Apex2	247	0.241066
Vdr	248	0.244518
Klhl21	249	0.24498
Hapstr1	250	0.246209
Frmd8	251	0.249124
Cenpe	252	0.249908
Dhx40	253	0.251377
Phlda1	254	0.254324
Psrc1	255	0.258645
Fignl1	256	0.259617
Rnf145	257	0.260842
Etnk1	258	0.261206
Rsrp1	259	0.267839
Arid5b	260	0.276599
Clspn	261	0.282534
Cdk4	262	0.283183
Asb13	263	0.285725
Pclaf	264	0.288107
Mapk6	265	0.290844
Map3k1	266	0.300771
Ecd	267	0.302796
Rnf6	268	0.304382
Sgk1	269	0.31465
Snx14	270	0.316007
Klf9	271	0.316063
Esrra	272	0.316631
Cercam	273	0.316664
Slf2	274	0.328634
Saraf	275	0.332327
Rilpl2	276	0.338133
Sprtn	277	0.339856
N4bp2l2	278	0.340383
Pdcl	279	0.340645
Rnf115	280	0.34569
Pgk2	281	0.348855
Rtf2	282	0.353371
Ier5	283	0.358295
Phrf1	284	0.360163
Rlim	285	0.364513
Traip	286	0.377382
Dusp11	287	0.378546
Dusp14	288	0.387145
Asf1b	289	0.388876
Myocd	290	0.389942
Ccnd1	291	0.400863
Cuedc2	292	0.402727
Msl3	293	0.403455
Tmem176a	294	0.413698
Enkd1	295	0.418378
Arhgef39	296	0.422898
Trim8	297	0.436118
Tmem185b	298	0.437362
Dcaf15	299	0.439873
Usp22	300	0.441965
Etv3	301	0.442042
Bahd1	302	0.444659
Ifrd1	303	0.45155
Sin3b	304	0.457545
Ube2s	305	0.459938
Usp1	306	0.47271
Tnfaip1	307	0.474411
Cdc45	308	0.475016
Cdc20	309	0.476056
Rad51	310	0.482344
Marchf6	311	0.484594
Wrap73	312	0.499027
Amfr	313	0.503244
Rex1bd	314	0.52778
Ubxn8	315	0.532689
Atxn10	316	0.541508
Ccdc85b	317	0.585715
Ikzf2	318	0.594796
Map1lc3b	319	0.59801
Chpf	320	0.604822
Mcl1	321	0.634394
Cebpg	322	0.652353
Arhgap19	323	0.656811
Ndel1	324	0.66801
Eola1	325	0.696654
Fnip1	326	0.699462
Btrc	327	0.702021
E2f3	328	0.709286
Uhrf1	329	0.716156
Depdc1a	330	0.725314
Cfap97	331	0.766762
Ikbip	332	0.790661
Myc	333	0.811827
Fem1c	334	0.884528
Ccndbp1	335	0.885528
Fzr1	336	0.89769
Klf5	337	0.898044
Terf1	338	1.03763
Gata3	339	1.05088
Txndc15	340	1.09208
Foxm1	341	1.12016
Ash1l	342	1.20528
Irx5	343	1.25577
