# Supplementary material for: The UBA1–STUB1 Axis Mediates Cancer Immune Escape and Resistance to Checkpoint Blockade
Source: Cancer Discov. 2024 Nov 14;15(2):363–81. doi: 10.1158/2159-8290.CD-24-0435 (PMC11803397; doi:10.1158/2159-8290.CD-24-0435)
Supplement: Supplementary Table S7 — Data from the mass spectrometry in Myc-CaP cells treated with TAK-243. [file cd-24-0435_supplementary_table_s7_suppst7.xlsx]

## Sheet: Table S7
	Log2 FC	(-)log adj. p
RSRP1	6.64	10.2774
ABHD2	5.89	5.29328
MRFAP1	4.62	5.34582
KLHL21	4.53	2.24626
HERPUD1	4.33	8.11182
CCND1	4.33	7.011
CCNF	4.33	6.45223
TCEAL9	4.28	5.51999
TGIF1	4.22	5.80967
GAS8	3.95	4.91364
IP6K2	3.9	5.13608
MYC	3.76	4.9914
HAPSTR1	3.73	3.85078
MID1IP1	3.68	8.49485
MYOCD	3.66	7.37263
PPRC1	3.61	4.15615
RNF145	3.52	7.66555
AMD2	3.47	6.55284
TRAIP	3.45	8.24565
FBXW8	3.42	7.73283
ARL4D	3.36	8.65365
MAPK6	3.36	2.71377
NUDT22	3.34	8.33161
MORF4L2	3.33	7.66555
CDCA7	3.3	6.47495
G2E3	3.28	7.73283
NEK2	3.26	6.06449
HAP1	3.25	4.50584
ARC	3.22	8.33161
CCNDBP1	3.18	4.43533
RNF6	3.09	7.41794
SINHCAF	3.07	7.68613
PCGF6	3.06	7.54061
TTLL7	3.03	5.77469
ATF6B	3	6.74232
TCAF1	2.97	5.16431
HSF2	2.97	3.14388
MORF4L1	2.96	8.27984
CDC20	2.96	7.80687
PJA1	2.94	7.70997
ZMYND19	2.92	7.36351
XLR	2.9	7.74958
FBXO5	2.85	7.11014
BOMBESIN RECEPTOR-ACTIVATED PROTEIN C6ORF89 HOMOLOG	2.84	3.87615
NRIF1	2.77	5.50307
RFWD3	2.75	7.65758
HIF1A	2.75	2.60485
TCEAL8	2.73	3.1349
TTLL4	2.72	5.12263
USP37	2.62	8.09098
BTRC	2.61	6.62709
TOPORS	2.6	6.61618
RLIM	2.6	6.48545
ASB8	2.6	5.8041
CETN3	2.59	10.2774
ZFP36	2.59	4.2668
HMGCR	2.58	8.31426
DUSP11	2.57	8.14448
TK1	2.57	7.76447
CCDC85B	2.57	3.72816
UBE2S	2.55	10.2774
SARAF	2.55	7.1512
GNB5	2.55	5.86012
DUSP7	2.53	8.97469
UBL3	2.53	6.72816
MARCHF6	2.52	5.44612
DCAF15	2.51	3.52143
POLH	2.5	6.6216
SESN2	2.46	5.02595
MCM10	2.45	8.04001
RBIS	2.44	9.15366
CDKN2D	2.44	6.94692
TRPC4AP	2.43	7.75203
KLF5	2.4	5.88941
RNF26	2.38	4.70997
ZFP36L1	2.35	6.38195
ETS2	2.35	5.86967
CCND3	2.34	8.33161
CLK1	2.33	3.67162
TNFAIP8L1	2.31	5.73518
SCNM1	2.3	6.22768
GGNBP2	2.29	6.69897
USP1	2.28	9.5817
RHOBTB3	2.28	6.25415
TMEM128	2.27	7.47625
RNF4	2.27	6.99568
FAAP24	2.27	5.26043
SQLE	2.23	9.4045
UBE2C	2.23	9.4045
CBX6	2.23	7.69037
SCD2	2.23	6.69897
KLHDC2	2.22	8.15119
UBXN8	2.22	6.94692
MNS1	2.22	4.17199
TSPYL1	2.2	8.27003
CDC6	2.18	4.84771
IFRD1	2.15	8.82974
GMNN	2.14	7.18709
PCLAF	2.14	7.0278
PDCD4	2.13	4.12148
TMEM176A	2.12	2.88773
RAD51	2.1	8.11182
TCEANC2	2.1	5.8041
ID2	2.1	4.50169
JAK1	2.1	7.84466
CTNNA1	2.09	10.2774
KRT76	2.09	2.13579
IPPK	2.08	3.54061
RHOU	2.07	6.12668
RNF115	2.07	4.78252
KCTD20	2.06	6.36552
CBFA2T2	2.06	3.68613
ASH1L	2.05	6.50724
IER5	2.05	5.36251
CFAP97	2.04	8.0942
RNF130	2.02	5.75945
LRRC58	2.02	4.2161
ZNF296	2.01	4.59007
ODF2	1.98	8.24565
MLF2	1.97	7.15864
RNF149	1.96	6.24718
TCF4	1.96	5.60033
RASSF3	1.94	5.97881
PHLDA1	1.93	8.56384
NRIP1	1.93	5.86967
ORC6	1.89	7.53462
APPBP2	1.89	7.42713
KLF9	1.89	4.2644
ATF6	1.89	2.91471
CUEDC2	1.88	7.83565
SIVA1	1.88	4.9101
RILPL2	1.87	4.00305
TRIM27	1.85	7.75203
HYLS1	1.85	7.48413
DUSP14	1.84	7.64975
FEM1C	1.84	7.0575
SREBF2	1.83	6.61798
SERF1	1.81	6.05552
STARD4	1.81	3.92812
ZFP36L2	1.79	5.70553
ZFP60	1.78	7.62525
GPSM2	1.78	6.74232
CDKN1B	1.77	7.94309
SYDE1	1.77	4.03339
CLSPN	1.76	7.85078
PLIN2	1.75	5.12263
ARHGAP19	1.74	7.91721
RNF8	1.74	6.52143
CERCAM	1.74	2.22424
CCNE2	1.73	8.42022
SNX14	1.73	6.30016
RGS2	1.73	4.42251
UNCHARACTERIZED PROTEIN C14ORF119 HOMOLOG	1.73	3.50724
OTUD5	1.72	7.93181
AKAP12	1.7	10.2774
GNL3L	1.7	8.08249
CEP57	1.68	6.99568
PELI1	1.68	5.60033
SKP2	1.67	6.77989
CUL7	1.67	3.07624
SGK1	1.65	5.36856
MAD2L2	1.64	5.53462
EGR1	1.64	3.0348
MTBP	1.63	6.61798
FHIP2B	1.63	1.7328
UTP14B	1.62	6.99568
LRRC42	1.61	7.48413
NKIRAS1	1.61	4.4437
CDT1	1.61	2.95001
USP33	1.6	6.07058
CHPF	1.59	7.42136
KANSL2	1.59	5.27491
TNKS	1.56	8.24565
PNPLA2	1.56	7.80687
SPOP	1.56	6.61618
ASB13	1.56	6.51713
DCAF12	1.56	4.45593
TCF12	1.55	8.33161
ZFP1	1.55	4.01682
ASF1B	1.54	5.95861
FPGS	1.54	3.93181
TBRG1	1.53	4.92445
SPRTN	1.53	3.54061
CIB1	1.53	2.80493
DTL	1.52	8.33161
CDC7	1.51	6.28567
IFT43	1.51	3.35066
SSNA1	1.5	10.2774
ZCWPW1	1.5	7.95468
KLHL9	1.5	7.62709
CEP68	1.5	6.61798
TMEM185B	1.5	6.11182
FZR1	1.5	5.49757
FEM1B	1.49	7.91721
EOLA1	1.49	6.04431
MAGED1	1.48	7.57025
CDKL2	1.48	3.23882
UGCG	1.47	1.20771
NET1	1.46	10.2774
TSTD2	1.46	7.47625
GABARAP	1.45	8.82974
CDC25C	1.45	6.63451
WEE1	1.45	4.37263
CHEK1	1.44	8.49485
CEBPA	1.44	8.2321
N4BP2L2	1.44	7.59517
SNX17	1.44	7.34679
FAU	1.44	5.11407
CCHCR1	1.43	6.20901
FNIP1	1.43	5.17328
ANKS3	1.43	1.84915
ZWINT	1.42	10.2774
CHURC1	1.42	5.17328
FOXM1	1.4	6.00174
SOX9	1.4	5.39041
AMOTL2	1.39	6.61618
IPMK	1.39	5.12263
REX1BD	1.38	6.9393
RBM45	1.37	8.04001
TRIM44	1.37	4.02549
SLF2	1.36	5.34679
PGK2	1.35	7.1512
TXNDC9	1.35	6.99568
AURKA	1.34	8.23433
PHRF1	1.34	7.70774
RNF216	1.34	5.61979
N4BP3	1.34	3.16622
FIRRM	1.33	7.7122
REV1	1.33	4.50864
VDR	1.33	4.03012
CDO1	1.32	5.66555
ZNF496	1.32	1.2165
CENPE	1.31	10.2255
SPDL1	1.31	8.56384
CEBPB	1.31	7.65561
SWI5	1.31	7.20831
SIX1	1.31	4.30627
TNFAIP1	1.31	1.8816
IKBIP	1.3	7.73283
FEM1AA	1.3	5.75945
TCHP	1.3	2.79997
SYT13	1.3	1.91382
MCL1	1.3	7.7167
PLK1	1.29	8.82974
TCF25	1.29	8.56384
TCF3	1.29	7.68194
AMFR	1.29	7.57025
IRX5	1.29	5.12205
UBE2B	1.29	4.83268
TMEM39B	1.29	0.561689
FIGNL1	1.28	7.56225
FRMD8	1.28	7.47625
REST	1.28	3.61261
SKIL	1.28	3.15366
RNF34	1.28	0.321168
JUN	1.28	3.34872
BUB1	1.27	8.23433
NDC80	1.27	7.92445
CENPH	1.27	7.18642
EURL	1.27	6.11182
DDR1	1.26	5.4935
BAHD1	1.26	4.4908
MSL3	1.26	4.34486
TRIM8	1.26	3.64017
HECTD1	1.25	8.30804
SFR1	1.25	7.36957
ARVCF	1.25	7.30452
DPYSL5	1.25	6.62342
PDCL	1.25	6.3279
USP22	1.25	4.50446
DEPDC1A	1.25	1.972
SESTD1	1.24	7.85078
ELK4	1.24	2.08587
CRAMP1	1.24	1.2272
CDC45	1.23	7.5376
APEX2	1.23	6.80967
KLF13	1.23	5.20901
UCK2	1.22	7.08145
CCNB2	1.22	6.72816
FAM204A	1.22	6.24413
NDE1	1.21	8.88606
TXNDC15	1.21	6.99568
ZNF664	1.21	6.17587
ENKD1	1.21	5.24336
FBXO42	1.21	4.75203
IKZF2	1.21	2.28617
IFNGR1	1.21	6.16368
ARID5B	1.2	6.55595
SLF1	1.2	4.24718
GATA3	1.2	3.54821
POC1A	1.2	3.23508
ETNK1	1.19	7.56384
ARHGEF39	1.19	6.03716
FDFT1	1.19	2.78728
ATXN10	1.18	10.2774
TMEM131	1.18	7.57512
TAF1D	1.18	4.64206
PHF20	1.18	4.383
NDEL1	1.18	4.09745
MSANTD3	1.18	3.5784
SELENOK	1.18	2.35813
NEK6	1.17	5.6925
RARG	1.17	3.66756
PRXL2C	1.17	2.1485
LRRC41	1.16	6.79317
THAP4	1.16	2.48096
RNF168	1.15	5.12205
BBS9	1.15	4.85387
RRN3	1.15	4.41454
ZNF518A	1.15	1.00071
FOXN3	1.15	0.937742
ZFP3	1.14	0.469813
TUFT1	1.13	7.24489
CENPK	1.13	6.04528
HIPK2	1.13	3.92082
KMT5A	1.13	3.62893
MAP3K1	1.13	3.14569
SNAP47	1.12	7.74958
DCK	1.12	6.3851
ECT2	1.11	8.82974
NFX1	1.11	8.50307
RUBCN	1.11	3.97469
ESRRA	1.11	3.66959
UHRF1	1.1	8.13787
DHX40	1.1	7.15864
PIMREG	1.1	4.3098
TAX1BP1	1.09	8.82974
RTF2	1.09	7.87615
FRMD6	1.09	5.34199
CEBPG	1.09	4.75449
TMEM176B	1.09	4.33442
FBXO25	1.09	3.81248
UBE2T	1.09	3.56225
CDKL5	1.09	3.5157
ELL2	1.09	1.42157
CDK4	1.08	7.95861
GAS2L3	1.08	7.82391
AP1G2	1.08	5.65365
ETV3	1.08	4.43297
EAPP	1.08	4.25415
FBXW11	1.07	6.6517
PSRC1	1.07	5.19179
SELENOS	1.07	4.82974
ABHD4	1.07	2.8824
DZIP1L	1.06	6.94692
KDM3A	1.06	6.86328
CHMP4C	1.06	6.69897
PER1	1.06	4.76447
TERF1	1.06	4.53611
MLV-RELATED PROVIRAL ENV POLYPROTEIN	1.06	2.33847
TEX9	1.06	0.913206
FBXO11	1.06	0.904315
FBXW7	1.06	0.820828
ATF7	1.05	7.80967
ARHGAP11A	1.05	6.94692
PIK3R6	1.05	3.97469
PTP4A1	1.05	3.21753
E2F3	1.05	2.57365
MLF1	1.05	2.04096
BLZF1	1.05	0.810959
NUF2	1.04	7.40893
GON4L	1.04	6.25727
ECD	1.04	5.42946
MAP1LC3B	1.04	4.78516
TTLL5	1.04	4.53611
WRAP73	1.04	2.8768
ASB6	1.03	4.3536
KRT1	1.03	0
SIN3B	1.02	5.97062
KLHDC10	1.02	5.19928
FBXL6	1.02	3.33536
CTNNB1	1.02	3.01144
ZNF507	1.02	2.70885
BCL3	1.02	1.43725
CENPW	1.02	0.424395
CTNNAL1	1.01	8.82974
NUDT1	1.01	3.96658
PADI3	1	9.27327
UBR3	1	7.54061
GPBP1	1	6.12378
ZBTB1	1	5.77211
AEBP2	1	4.52433
SYF2	1	4.1349
CNKSR3	1	4.10018
DHDDS	1	2.64975
PWWP3A	0.99	7.32883
SPC24	0.99	5.73283
FBXO21	0.99	2.39126
KRT10	0.99	0
FBXO28	0.98	5.29499
TNFRSF21	0.98	5.02919
DCAF7	0.97	7.64397
TUT1	0.97	7.56067
HBA	0.97	6.16813
TMBIM6	0.97	3.38405
STYX	0.97	3.04769
CEP120	0.97	2.84802
CEP104	0.97	0.642847
AFF1	0.96	6.99568
KANSL3	0.96	6.30804
PELI2	0.96	4.25571
SPIDR	0.96	1.59729
CBY1	0.96	0.833395
ANKRD9	0.96	0.624944
LDHB	0.95	6.68403
CEP76	0.95	5.89279
WNT7B	0.95	3.09313
ERBB3	0.95	2.66394
RBM41	0.95	2.17855
CENPM	0.95	1.58546
KIF20A	0.94	9.45967
NUSAP1	0.94	7.80967
SKI	0.94	0.447802
RESF1	0.93	8.09098
MAPKAPK2	0.93	7.03339
ATP6AP2	0.93	6.09691
CHKA	0.93	5.78516
BORA	0.93	4.75696
M-PHASE PHOSPHOPROTEIN 9	0.93	0.239895
BUB1B	0.92	8.47756
ISY1	0.92	7.85078
PTGS2	0.92	6.68194
MEN1	0.92	6.61798
ESCO2	0.92	6.09259
CENPS	0.92	5.73283
FZD6	0.92	3.78252
CRIM1	0.92	1.89167
CEP162	0.92	1.52764
TTC21B	0.91	7.53462
RNF181	0.91	4.87289
ZNF146	0.91	4.78781
PHLPP1	0.91	3.56225
CCDC15	0.91	3.06098
BCL2L11	0.91	1.726
LOXL3	0.9	7.65561
CDCA5	0.9	7.54363
PADI1	0.9	7.34969
PLAAT3	0.9	6.62709
EIF1AD	0.9	4.16052
RAB40C	0.9	1.60275
ANKLE1	0.9	1.51857
FBXO44	0.9	1.3079
DDB1	0.89	8.27165
FTO	0.89	6.2668
CENPX	0.89	6.18243
CAPN7	0.89	6.10128
DEF8	0.89	4.59176
ACVR1	0.89	2.32514
CENPT	0.88	5.54668
MCRS1	0.88	4.20412
BCL6	0.88	3.91364
ARMC9	0.88	3.17849
BEST3	0.88	3.14327
PANK3	0.88	2.3012
KMT5B	0.88	0.175317
SUCO	0.87	3.11862
RNF111	0.87	3.00261
ANTXR2	0.87	2.82594
PEDS1	0.87	2.64666
CCDC77	0.87	2.49839
NUFIP1	0.86	6.94692
ZCCHC9	0.86	6.61618
CYTH3	0.86	6.17587
ACTR8	0.86	5.57512
POLR3K	0.86	5.06854
FBH1	0.86	4.74473
CEP83	0.86	3.58336
BMPR1A	0.86	2.98088
CDC123	0.85	7.45469
RASSF1	0.85	6.61798
MTR	0.85	5.74715
PRC1	0.85	4.81531
CENPI	0.85	4.70774
IFT80	0.85	4.56225
ZNF12	0.85	1.45357
STK35	0.85	1.22758
KNL1	0.84	5.97469
KDM4A	0.84	5.95468
SERINC1	0.84	5.5784
UBL5	0.84	5.39041
FKBP8	0.84	5.3098
OTUD1	0.84	4.82391
KCTD5	0.84	4.59007
ST3GAL5	0.84	4.40561
UBE2A	0.84	4.01011
MIS18A	0.84	3.62525
FANCG	0.84	0.338179
SMTN	0.83	8.13787
LAMB2	0.83	5.60033
TMEM132A	0.83	5.22989
GABARAPL1	0.83	2.92555
ERF	0.83	2.22374
FAM13B	0.83	1.972
LTO1	0.82	3.64589
SAYSD1	0.82	3.4389
UBE2W	0.82	2.81987
FAM219B	0.82	2.4364
SERINC3	0.82	1.79075
USP19	0.81	6.6517
SPAG5	0.81	6.48545
CNTRL	0.81	5.35853
FAM32A	0.81	4.54668
POLR3H	0.81	4.51004
WDR53	0.81	4.43297
TALPID3	0.81	3.86646
ELF4	0.81	3.73283
KDM4B	0.81	3.38091
CLK4	0.81	1.68309
SNAPC1	0.81	0.688528
UBOX5	0.81	0.120873
STK17B	0.8	7.82102
LMTK2	0.8	5.5817
FBXO33	0.8	5.26043
ERRFI1	0.8	4.75449
CCDC82	0.8	3.767
MEX3C	0.8	3.11521
CCDC71	0.8	2.25422
FLCN	0.79	6.31515
MCPH1	0.79	6.16115
RACGAP1	0.79	5.97062
TRIM59	0.79	5.61979
CRIPT	0.79	5.28904
BRAP	0.79	4.45346
FBXO31	0.79	4.28567
CLK2	0.79	3.36856
SIMC1	0.79	1.74907
ARID3A	0.79	0.708263
PPIL2	0.78	7.0575
KRT80	0.78	6.31605
CDCA2	0.78	6.18243
FANCA	0.78	5.95468
ACVR2A	0.78	5.55129
CCDC97	0.78	5.5391
MAD2L1BP	0.78	4.58336
LRRC49	0.78	4.21896
PTTG1	0.78	3.55752
KIF18A	0.78	2.5106
CDR2	0.78	2.4269
BBLN	0.78	1.53805
XAB2	0.77	8.11295
BUD23	0.77	5.91364
TMEM33	0.77	5.86967
SPC25	0.77	5.5817
NPAT	0.77	5.54212
CYTH2	0.77	5.0655
DNAJB5	0.77	4.63264
RFXAP	0.77	4.52143
TSEN34	0.77	4.3019
ZNF703	0.77	3.82681
UNCHARACTERIZED PROTEIN C4ORF46 HOMOLOG	0.77	3.02549
ZNF513	0.77	2.48638
CDC42SE1	0.77	0.36995
KIF22	0.76	7.74958
PIP5K1A	0.76	5.72125
DDA1	0.76	5.61083
TUBB1	0.76	5.1152
FAM83D	0.76	4.75696
SETD5	0.76	4.51145
FBXO38	0.76	4.28483
ASF1A	0.76	4.00833
TENT2	0.76	3.51856
CCDC61	0.76	3.30539
FANCL	0.76	2.75252
INSRR	0.76	0.518251
BCAR1	0.75	7.25259
NOP53	0.75	6.54212
KDM5C	0.75	5.91364
STAT3	0.75	5.58336
CDCA7L	0.75	4.86328
CIR1	0.75	4.48946
AVPI1	0.75	4.42713
CRCP	0.75	4.12148
SENP2	0.75	2.29783
RCHY1	0.75	0.948084
ZNF18	0.75	0.302202
MKLN1	0.74	8.66354
TPX2	0.74	8.24565
BRCA1	0.74	7.65561
ZNHIT3	0.74	7.56703
DEPDC7	0.74	7.25885
KAT5	0.74	6.82974
NOSIP	0.74	5.8962
RCOR2	0.74	5.29328
NISCH	0.74	5.16685
THAP11	0.74	3.89279
BMPR2	0.74	3.60033
DCLRE1A	0.74	3.09583
ZFP57	0.74	1.95888
TRIM39	0.74	1.52846
TULP4	0.74	0.658385
PRELID3B	0.74	0.618845
POLR2J	0.73	7.29757
HMMR	0.73	6.60555
DHX32	0.73	5.82102
KLHL22	0.73	5.74715
TMEM199	0.73	5.72584
ING3	0.73	5.41794
TADA2A	0.73	5.20761
WNT5A	0.73	4.90309
HMG20B	0.73	4.18046
GJB3	0.73	3.60907
HMOX1	0.73	3.0716
SERF2	0.73	2.78781
MED9	0.73	2.59602
DCUN1D4	0.73	2.48096
FBXL3	0.73	2.13579
CBX4	0.72	7.36957
KIF18B	0.72	6.61261
RANGRF	0.72	4.01682
FGD1	0.72	0.779827
MOB1A	0.71	7.4389
FBXO3	0.71	4.44733
TMEM79	0.71	3.4437
CPLANE1	0.71	0.470349
JUP	0.71	0.115753
SGSM3	0.71	0.114235
ANLN	0.7	8.20901
RBM5	0.7	5.66756
RBCK1	0.7	5.16622
BARD1	0.7	4.63078
LZTR1	0.7	3.5391
RASSF7	0.7	3.15119
TM2D2	0.7	3.09367
GTF2B	0.69	7.68194
BLTP3B	0.69	7.28651
NSMCE2	0.69	6.90658
TNS2	0.69	6.60555
FAM177A1	0.69	6.57512
NME7	0.69	6.51713
PYROXD1	0.69	5.07831
LGALS8	0.69	5.02595
CCNB1	0.69	4.4437
UBE2J2	0.69	3.93554
TRAF7	0.69	3.92812
SLC7A6OS	0.69	3.92445
CSNK1D	0.69	3.34582
DNTTIP1	0.69	3.11182
BCOR	0.69	2.71897
TINF2	0.69	1.91162
HELLS	0.68	7.97469
CBLB	0.68	6.4698
ANKRD11	0.68	5.97062
PAIP2	0.68	5.48413
TRAPPC4	0.68	4.82974
PSMB10	0.68	3.74958
TXNL4B	0.68	3.37263
ABHD5	0.68	1.35533
ARF3	0.68	0.623755
ZFP28	0.68	0.134569
DIAPH3	0.67	7.7122
AQR	0.67	7.6073
NUDT16L1	0.67	7.25337
SPG21	0.67	6.04818
PDE4DIP	0.67	5.72816
SPICE1	0.67	4.78252
NPRL3	0.67	4.68825
ZNF706	0.67	4.5391
CIBAR1	0.67	3.96658
ZNF287	0.67	2.90274
FBRS	0.67	2.75796
PAX9	0.67	2.54821
TOR1AIP2	0.67	0.58571
AMOT	0.67	0.555418
CDCA4	0.67	0.359
DNAL4	0.67	0.18687
JAK2	0.67	6.25727
NEDD4	0.66	8.11182
INCENP	0.66	7.65561
PRR11	0.66	6.86646
TDP2	0.66	5.97469
UBE2L6	0.66	5.90309
IFT20	0.66	5.31785
PTPRS	0.66	5.23582
UBE2J1	0.66	5.02595
SKA1	0.66	4.82974
MCM8	0.66	3.97881
MKNK1	0.66	3.80134
WDR35	0.66	2.91328
USP21	0.66	2.2648
KRT7	0.65	7.84466
SFMBT2	0.65	5.54516
MLX	0.65	5.50724
SPIN4	0.65	3.74473
CKS2	0.65	3.00218
TMEM234	0.65	2.82275
TSR3	0.65	2.803
BRCA2	0.65	2.70268
RNF169	0.65	1.20703
SERPINI2	0.65	0.588584
KRT2	0.65	0
GOLPH3L	0.64	6.74473
DDX49	0.64	6.12843
CGNL1	0.64	4.61083
TTI1	0.64	4.383
CKS1B	0.64	4.37059
PTPN14	0.64	4.20412
WHAMM	0.64	3.09528
TRAPPC2	0.64	2.69941
PARP4	0.64	1.87144
TGDS	0.64	0.099827
RBAK	0.64	0.045372
CWC25	0.63	7.66555
GRB2	0.63	7.35262
KIF20B	0.63	6.38616
NPTN	0.63	6.04383
PRKX	0.63	5.19382
METAP2	0.63	4.28233
MYBL2	0.63	4.13847
BRD9	0.63	4.09313
FTL1	0.63	3.91722
DUSP22	0.63	3.01233
CEP63	0.63	2.98422
SLBP	0.63	2.50836
LONP2	0.63	2.19695
ATP8B5	0.63	2.16355
KLHL20	0.63	1.44939
NUS1	0.63	1.30882
BTBD7	0.63	1.2823
MYPOP	0.63	0.28522
KPNA2	0.62	7.62342
ZNHIT6	0.62	6.82974
ZBTB33	0.62	5.82102
KRT15	0.62	5.49757
CSNK1E	0.62	5.12263
SCOC	0.62	4.74958
DGCR6	0.62	3.39255
CMIP	0.62	3.33161
TENT4A	0.62	2.21875
MOB3A	0.62	1.54471
AHI1	0.62	1.13338
TTK	0.61	6.91721
SUFU	0.61	5.6925
MLLT3	0.61	2.79697
ZNF32	0.61	1.96597
CYTH1	0.61	1.85518
KRT79	0.61	1.65861
ZNF260	0.61	1.62856
RAD9B	0.61	0.084756
TRIP12	0.6	7.41454
AJUBA	0.6	6.60555
CCDC115	0.6	6.03716
HJURP	0.6	5.64975
UBE2E1	0.6	5.54668
TADA3	0.6	5.12263
ZNF106	0.6	4.50584
SGF29	0.6	4.23882
RECQL5	0.6	3.80134
KCTD3	0.6	3.57186
MAPKAPK5	0.6	2.20782
CCDC102A	0.6	2.18085
MAP1LC3A	0.6	1.81944
TFPT	0.6	1.67706
ZC3H12C	0.6	1.62509
RHOB	0.6	1.44426
E2F7	0.6	1.14886
AKR1C6	0.6	0.668571
PHLDA3	0.6	0
ACBD6	0.59	5.78781
MELK	0.59	5.02
ALS2CL	0.59	4.81816
RNF146	0.59	4.53611
ARMCX3	0.59	3.88273
NBR1	0.59	3.58336
PCMTD2	0.59	3.40671
SIRT7	0.59	2.76904
E2F8	0.59	2.45767
PLEKHH2	0.59	2.43581
MDM4	0.59	1.83547
DMTF1	0.59	1.58995
LRRC45	0.59	1.44939
DPY30	0.59	0.189347
RAD54L	0.58	5.97062
AASDHPPT	0.58	5.51856
TROAP	0.58	5.19382
TRMT112	0.58	5.04479
NFRKB	0.58	5.01412
MED4	0.58	4.75696
TAF9	0.58	4.72354
RETSAT	0.58	4.22548
LAMC1	0.58	4.2161
CCNA2	0.58	4.19111
USP38	0.58	3.78252
SSX2IP	0.58	3.63451
MED30	0.58	2.42817
ANTXR1	0.58	0.819358
PRPF18	0.57	6.46597
ATAD2	0.57	6.34582
CDK7	0.57	6.12843
CLUAP1	0.57	5.36251
ESS2	0.57	4.72816
PDCL3	0.57	4.61979
ARL14EP	0.57	4.284
F2	0.57	4.19382
FADS3	0.57	3.9914
GPN3	0.57	3.82391
ANAPC4	0.57	3.31966
IFT74	0.57	3.03386
TNRC18	0.57	2.63545
NOPCHAP1	0.57	2.54975
AP5M1	0.57	2.50031
ZKSCAN3	0.57	1.93118
DAZAP2	0.57	1.88412
TDG	0.57	1.76193
SHKBP1	0.57	0.658451
ITM2B	0.57	0
RANGAP1	0.56	7.91721
SPTY2D1	0.56	6.16115
GPX8	0.56	5.00966
PAPOLG	0.56	4.72584
TASOR2	0.56	4.65561
PEX3	0.56	3.95468
ZKSCAN1	0.56	3.88941
LRR1	0.56	2.44346
OTOP1	0.56	1.6301
STAP2	0.56	0.937283
SULT1A1	0.56	0.688816
KIF23	0.55	8.1986
MED10	0.55	5.95861
LTV1	0.55	5.8962
POLE	0.55	5.40012
CDC73	0.55	5.2204
IFT140	0.55	4.49894
STEEP1	0.55	4.4908
PPHLN1	0.55	4.40782
KNSTRN	0.55	4.09528
MIS18BP1	0.55	4.08778
EXOSC8	0.55	3.95468
UPF0547 PROTEIN C16ORF87 HOMOLOG	0.55	3.66959
UNCHARACTERIZED PROTEIN C14ORF93 HOMOLOG	0.55	3.61619
ARNT	0.55	3.47496
TTC17	0.55	3.05502
AXIN1	0.55	2.73072
BIRC5	0.55	2.5382
SSU72	0.55	2.14243
KLF3	0.55	2.07889
BRWD3	0.55	1.95472
RBM48	0.55	1.48201
PRAG1	0.55	1.39179
PEX13	0.55	1.14509
CEP89	0.55	0.855644
ZFP54	0.55	0.142557
GTSE1	0.54	6.69897
STK25	0.54	4.75945
FGD3	0.54	4.5391
CDK18	0.54	4.53611
BRWD1	0.54	4.45842
AFF4	0.54	4.02687
POLR2G	0.54	3.98297
CPB2	0.54	2.96337
DNAJB14	0.54	2.80217
TWSG1	0.54	2.68298
DENND5B	0.54	2.47886
CFAP298	0.54	2.37831
TAF11	0.54	2.27819
MOCS2	0.54	1.34357
PRELID1	0.54	0
CKAP2	0.53	7.03433
E2F4	0.53	6.95078
POLD2	0.53	5.39469
ZNF622	0.53	5.04144
HLTF	0.53	4.767
TMX2	0.53	4.03668
GDE1	0.53	3.76447
SHPRH	0.53	3.37263
TXNL4A	0.53	3.36856
CDK17	0.53	3.16685
WWP2	0.53	3.12148
GPRASP1	0.53	2.67285
ANGPTL3	0.53	2.19396
FLRT2	0.53	1.18667
BUD31	0.52	5.85387
TAF6L	0.52	5.74958
CDCA8	0.52	5.48678
DNA2	0.52	5.41117
TMEM41B	0.52	4.35164
SUGP1	0.52	4.10735
EZH2	0.52	3.83863
ORMDL1	0.52	3.82681
PMF1	0.52	3.62709
RIPOR1	0.52	3.25493
IRF2	0.52	3.05651
JADE2	0.52	2.82594
SNRNP35	0.52	2.7693
TRIM26	0.52	1.99939
H2-L	0.52	1.90816
METTL5	0.52	1.57487
SGMS1	0.52	0.463515
KLHDC3	0.52	0.124161
KIFC1	0.51	7.54061
SKA3	0.51	6.17587
MED22	0.51	5.61261
SHQ1	0.51	5.451
CEP290	0.51	5.02641
ARL2	0.51	4.42946
TRAPPC5	0.51	3.64589
MAFF	0.51	3.44612
UNCHARACTERIZED PROTEIN KIAA0930 HOMOLOG	0.51	2.49526
PCNX3	0.51	2.39556
KANSL1	0.51	2.28718
BPGM	0.51	2.16463
BTBD3	0.51	2.12344
TBC1D31	0.51	1.45357
TICRR	0.51	1.28191
SCARA5	0.51	0.299594
CKAP2L	0.5	7.16558
CETN2	0.5	6.52143
NMD3	0.5	5.82681
ACSL4	0.5	5.66555
SC5D	0.5	5.53313
CC2D1A	0.5	5.34582
TEX30	0.5	4.98297
AMBRA1	0.5	4.78516
MFN2	0.5	4.52871
SMAD5	0.5	4.36552
ATP6AP1	0.5	3.69037
RANBP6	0.5	3.64975
STARD7	0.5	2.9974
FADS1	0.5	2.82333
TFDP1	0.5	2.73072
TULP3	0.5	2.70006
DNAJB6	0.5	2.68677
R3HDM4	0.5	2.51655
UNCHARACTERIZED PROTEIN C3ORF38 HOMOLOG	0.5	2.46319
SMAD3	0.5	2.39083
BTBD1	0.5	2.33752
HROB	0.5	2.08318
WDR83	0.5	1.05235
CTR9	0.49	7.57025
SEC14L1	0.49	7.49621
JUNB	0.49	6.94692
RRP1	0.49	6.51713
BRD2	0.49	6.14086
RCOR1	0.49	5.9914
RIOK2	0.49	5.41567
PDCD2	0.49	4.94692
POLR2C	0.49	4.92445
ASPM	0.49	4.54363
TELO2	0.49	4.44612
NSMCE1	0.49	4.30627
SGO2	0.49	3.6968
MGRN1	0.49	3.47108
ST7	0.49	3.41229
WDR91	0.49	3.19928
WWC1	0.49	2.9165
PIAS1	0.49	2.8986
PNO1	0.49	2.79888
PROTEIN C1ORF43 HOMOLOG	0.49	2.33096
PANK2	0.49	2.29973
BLOC1S2	0.49	2.27819
AK6	0.49	2.11816
MACIR	0.49	1.29433
SRXN1	0.49	1.12104
HPS1	0.49	1.06175
EPB41L4B	0.49	0.251982
TRIM41	0.49	0.088394
RRM1	0.48	6.88273
TAF1	0.48	6.44733
KDM1A	0.48	6.34872
CSNK1A1	0.48	5.28735
FAM111A	0.48	4.58838
GRM1	0.48	3.77469
CEP350	0.48	3.6517
YY1	0.48	3.46852
E2F5	0.48	3.45967
TRAF3IP1	0.48	3.30364
POLR2D	0.48	3.07936
GPATCH2	0.48	2.97551
KLHL26	0.48	2.67326
ABHD17B	0.48	2.50738
UPF0729 PROTEIN C18ORF32 HOMOLOG	0.48	2.48558
D8ERTD738E	0.48	2.13389
ZC3HAV1L	0.48	1.3339
OGG1	0.48	1.2736
PRKCI	0.47	5.12494
KRAS	0.47	4.60206
HSBP1	0.47	4.45718
RBM42	0.47	4.43297
ANKMY2	0.47	4.11634
RAD18	0.47	3.72125
ISG20	0.47	3.66354
MNAT1	0.47	3.55909
PHF23	0.47	3.15305
AAGAB	0.47	2.78648
ZFP809	0.47	2.48745
MED29	0.47	2.25011
KCTD9	0.47	1.59207
CKLF	0.47	1.44424
IFT46	0.47	0.772106
FZD7	0.47	0.733698
BAHCC1	0.47	0.299761
HSPG2	0.47	0.05062
REEP4	0.46	5.50446
KCTD10	0.46	4.06098
POMP	0.46	3.14026
KAT6A	0.46	2.81844
STBD1	0.46	2.68634
RB1	0.46	2.67799
MAST4	0.46	2.49539
KALRN	0.46	1.50566
MAML1	0.46	1.4727
MED19	0.46	0.951271
ASB3	0.46	0.872594
SDCBP	0.46	0.810521
MEFV	0.46	0
DLGAP5	0.45	7.48413
IK	0.45	6.62342
MAPK14	0.45	5.57025
GOLPH3	0.45	5.19928
AURKB	0.45	4.54363
PDZD11	0.45	4.43297
BLNK	0.45	4.24718
PLEKHG3	0.45	4.24565
OS9	0.45	4.22621
CHMP2B	0.45	4.11014
DDX11	0.45	3.61619
TRIM24	0.45	3.5157
NFATC1	0.45	2.77989
PIAS4	0.45	2.65837
ANKRD46	0.45	2.63171
ZFX	0.45	2.42817
UBXN2A	0.45	2.26408
KICS2	0.45	2.09691
ERN1	0.45	1.81853
MFAP3	0.45	1.24865
STXBP4	0.45	0.846264
ARL4C	0.45	0.447984
SUV39H1	0.44	6.60555
EHD2	0.44	6.44129
MFAP1A	0.44	6.13608
ZNF629	0.44	6.01637
NFIL3	0.44	5.67366
ELF1	0.44	5.45223
MFN1	0.44	5.3851
URGCP	0.44	4.86646
PHKA2	0.44	4.36552
RAD54B	0.44	4.20204
TNFRSF10B	0.44	4.19247
MED21	0.44	3.62893
IL1RAP	0.44	3.36754
FAM120B	0.44	2.99697
PHF14	0.44	2.81051
LTBP3	0.44	2.67778
AAR2	0.44	2.63564
SQSTM1	0.44	2.56928
SMYD2	0.44	2.10752
TGFBR1	0.44	1.92908
ZNF768	0.44	1.65129
ZMAT2	0.44	1.19409
RBBP4	0.44	0.962809
IRAK1	0.44	0.853701
ATG101	0.44	0.398629
PHF20L1	0.44	0.382162
CKB	0.44	0
GNL2	0.43	7.71897
HAT1	0.43	5.61083
SMU1	0.43	4.98297
RXRB	0.43	4.37059
MED17	0.43	3.59176
CHD8	0.43	3.52143
SLU7	0.43	3.47108
SDE2	0.43	3.27572
AMOTL1	0.43	3.0655
EEF2KMT	0.43	3.06048
GATAD1	0.43	3.01863
MAX	0.43	2.99913
GOPC	0.43	2.43074
BBS7	0.43	1.74562
KATNBL1	0.43	1.70777
MTFR2	0.43	1.43415
UVSSA	0.43	1.3079
CGAS	0.42	5.13727
ATP6V1F	0.42	5.08778
RBBP7	0.42	4.95861
ZBTB11	0.42	4.90309
DNAJB12	0.42	4.4908
TTI2	0.42	4.4828
DEGS1	0.42	3.71444
EXOSC6	0.42	3.41794
EDRF1	0.42	3.39255
MBTPS1	0.42	3.38405
BUB3	0.42	3.12494
SUPT7L	0.42	3.11521
BRF1	0.42	3.00261
WWTR1	0.42	2.5817
RNF41	0.42	2.4443
DERL1	0.42	2.40983
ELOB	0.42	2.03532
CTDSPL	0.42	1.67113
ANKRD13C	0.42	1.52846
PROSER1	0.42	1.13432
CHMP1B2	0.42	1.00614
CTF1	0.42	0.818391
MARCHF5	0.42	0.680802
ROGDI	0.42	0.658989
ZNF263	0.42	0.366236
HOXA7	0.42	0.256904
CCDC66	0.42	0.221199
MED15	0.41	7.49621
FIBP	0.41	5.34679
ORC4	0.41	4.76195
MED6	0.41	4.4437
RBBP8	0.41	4.32331
BLM	0.41	3.92812
FNDC3B	0.41	3.61261
SKA2	0.41	3.52433
TACC3	0.41	3.31426
SETX	0.41	2.97021
ITGB1BP1	0.41	2.71377
MAP3K11	0.41	2.29973
SAP30	0.41	1.73051
POLR1F	0.41	0.518559
NEFH	0.41	0.51787
DLG5	0.41	0.419951
PCMTD1	0.41	0.058945
GCNT3	0.41	0.030427
DET1	0.41	0
AR	0.4	4.52871
KIF11	0.4	4.52433
WBP4	0.4	4.49621
H2-K1	0.4	4.47886
TRIM32	0.4	4.41454
UCK1	0.4	4.28819
SASS6	0.4	3.92812
UBR2	0.4	3.92445
DHX8	0.4	3.86646
GINS4	0.4	3.84771
DLD	0.4	3.68825
UNG	0.4	3.66756
POLA2	0.4	3.44612
MIB1	0.4	3.35952
HMCES	0.4	3.30892
LENG1	0.4	2.92046
CCNC	0.4	2.78331
YRDC	0.4	2.34833
HIF1AN	0.4	2.06575
ZMYND11	0.4	1.85369
KAT8	0.4	1.39821
IVNS1ABP	0.4	1.10933
SELENON	0.4	1.04487
HERC6	0.4	1.03924
LOXL2	0.4	0.786602
CRY2	0.4	0.760243
PHKA1	0.4	0.694481
MYNN	0.4	0.681098
ZDHHC20	0.4	0.215601
SPPL3	0.4	0
P53	0.4	3.91364
SMNDC1	0.39	5.49757
RUNX1	0.39	5.43063
FADS2	0.39	5.02919
SMARCA4	0.39	4.40012
WDR76	0.39	4.05257
MPZL2	0.39	3.82681
CCDC174	0.39	3.82102
SHROOM3	0.39	3.76955
GGA2	0.39	3.65956
SRFBP1	0.39	3.65561
PKP2	0.39	3.27984
SIK2	0.39	2.90693
BTF3	0.39	2.58436
H2-D1	0.39	2.32139
MACO1	0.39	2.16298
TMEM209	0.39	2.13662
SUPT20H	0.39	1.85001
H60B	0.39	1.77477
TUBE1	0.39	1.66936
MBD4	0.39	1.4993
PHLPP2	0.39	1.12926
P4HA2	0.39	1.12035
UNCHARACTERIZED PROTEIN C4ORF3 HOMOLOG	0.39	0.992948
DEAF1	0.39	0.984024
CHCHD2	0.39	0.820598
TRAF4	0.39	0.667887
FBXO10	0.39	0.634084
ULK1	0.39	0.596046
KIF2C	0.38	7.11747
NOTCH2	0.38	4.97062
CDC34	0.38	3.767
ELF2	0.38	3.12494
RBM12B2	0.38	3.04866
ZNHIT1	0.38	2.84466
TOGARAM1	0.38	2.68298
ZYG11B	0.38	2.49241
GSE1	0.38	2.44334
NTMT1	0.38	2.36532
SYNM	0.38	2.01719
CNOT8	0.38	1.84176
MIER3	0.38	1.83959
AMMECR1L	0.38	1.24301
DCBLD2	0.38	1.21494
PARP8	0.38	1.17595
CEP250	0.38	1.13723
XK	0.38	0.982825
EXOSC7	0.38	0.945705
BDP1	0.38	0.74126
CGRRF1	0.38	0.307363
WDPCP	0.38	0.005347
ARHGEF19	0.38	0
ODC1	0.38	0
UNCHARACTERIZED PROTEIN C9ORF85 HOMOLOG	0.38	0
CRNKL1	0.37	6.12033
RPS6KA4	0.37	5.94309
SKP1	0.37	5.89279
TENM4	0.37	4.9101
GABARAPL2	0.37	4.61798
MCM3AP	0.37	4.11976
XRCC4	0.37	3.73755
VPS16	0.37	3.67366
WDR6	0.37	3.1107
ACTR6	0.37	2.43027
KCT2	0.37	2.08587
KRIT1	0.37	2.07022
FOXJ2	0.37	2.03292
TAF1B	0.37	1.64449
CDK10	0.37	1.50661
FOXJ3	0.37	1.10471
MEF2A	0.37	0.93613
UNCHARACTERIZED PROTEIN C9ORF40 HOMOLOG	0.37	0.779455
MTF1	0.37	0.228807
TRIM14	0.37	0.15465
GTPBP2	0.37	0.080879
UBR5	0.36	6.77728
TMOD3	0.36	5.2161
POLR1A	0.36	4.7122
CDK6	0.36	4.67778
POLE2	0.36	4.16431
AEN	0.36	3.55909
TTC14	0.36	2.26873
XPA	0.36	2.22629
UBXN2B	0.36	2.18409
NFKBIA	0.36	2.15964
ZNF277	0.36	1.64836
ANKRD10	0.36	1.39553
DONSON	0.36	1.39193
ADIPOR1	0.36	1.23503
MAST2	0.36	1.10933
TINAGL1	0.36	1.05235
EXOSC1	0.36	0.702016
RNF185	0.36	0.473956
MPZL3	0.36	0.382162
PNKD	0.36	0.372664
PCGF5	0.36	0.338812
PROSER3	0.36	0.160442
AP5B1	0.36	0.019899
CTSH	0.36	0
DNAJC7	0.35	7.74958
UTP4	0.35	7.25337
SART1	0.35	6.61798
HERC2	0.35	5.74715
MTREX	0.35	5.13253
PAF1	0.35	4.69037
SLX9	0.35	4.14997
KDM1B	0.35	3.70774
KATNA1	0.35	3.50864
GEMIN6	0.35	3.16368
EDF1	0.35	3.15739
RNF2	0.35	3.04818
ANAPC2	0.35	3.02411
METTL4	0.35	2.91578
AMMECR1	0.35	2.90588
TRAPPC3	0.35	2.86678
TIPIN	0.35	2.78941
UBE2R2	0.35	2.77032
UNCHARACTERIZED PROTEIN CXORF38 HOMOLOG	0.35	2.66394
ZNFX1	0.35	2.54379
CASP8AP2	0.35	2.42759
ZNF24	0.35	2.36835
R3HCC1L	0.35	2.33771
MUL1	0.35	2.22134
TACC2	0.35	2.20121
KDM4C	0.35	2.03433
KAT2A	0.35	1.73297
MED31	0.35	1.70932
KRT4	0.35	1.60954
CDC42EP2	0.35	1.47176
ABCA3	0.35	1.14886
KDM8	0.35	1.00719
GSKIP	0.35	0.903625
FAM117B	0.35	0.674696
ZC3H3	0.35	0.552166
TMOD2	0.35	0.231451
TEDC2	0.35	0.040614
GINS2	0.34	4.53611
TSEN15	0.34	4.14086
RRAGA	0.34	4.1209
RNF20	0.34	4.10347
MTFR1	0.34	4.08619
BRD8	0.34	3.75696
TENT4B	0.34	3.70334
CDCA3	0.34	2.97388
OFD1	0.34	2.81816
MTMR9	0.34	2.42389
RTEL1	0.34	2.42308
DAXX	0.34	1.5129
SHARPIN	0.34	1.03382
TLE5	0.34	0.985345
ZRANB3	0.34	0.91343
TRMO	0.34	0.687106
DCAF11	0.34	0.481152
DNM1	0.34	0.349909
TMEM59	0.34	0.343415
VHL	0.34	0.189601
XIAP	0.34	1.43702
TYK2	0.34	0.071474
PPL	0.33	7.0575
ITGA5	0.33	5.31785
DNAJA1	0.33	4.86967
MED18	0.33	4.57186
JADE1	0.33	4.24795
MICAL2	0.33	3.61798
SAMD1	0.33	3.29499
CUSTOS	0.33	3.11976
SLCO2A1	0.33	3.11295
POLR3F	0.33	3.0752
DYNC2LI1	0.33	2.92922
BRIP1	0.33	2.73095
FRMD4A	0.33	2.68382
CASP2	0.33	2.2579
CRTAP	0.33	1.65783
N6AMT1	0.33	1.62213
ARMC1	0.33	1.61091
ITGA6	0.33	1.24551
CLDN9	0.33	1.07143
MFSD2A	0.33	0.900654
ESR1	0.33	0.716509
ILRUN	0.33	0.630372
DTX4	0.33	0.090431
PHC2	0.32	5.97881
GIT2	0.32	5.5817
MTA2	0.32	4.29585
UHRF2	0.32	3.55284
INTS7	0.32	3.53462
PCID2	0.32	3.49757
RBL1	0.32	3.48149
POP7	0.32	3.01457
CBFB	0.32	2.94462
CGGBP1	0.32	2.9201
TAF6	0.32	2.89042
SPIN1	0.32	2.80355
LLPH	0.32	2.76624
UBALD1	0.32	2.59125
TMEM259	0.32	2.44346
ALMS1	0.32	2.41965
DESI2	0.32	2.38437
ING4	0.32	1.68441
SSH2	0.32	1.48226
APOM	0.32	1.30588
MED11	0.32	1.30377
DHCR24	0.32	1.29088
RRAGB	0.32	1.19992
KMT2E	0.32	0.694481
TMEM9	0.32	0.583781
KATNAL1	0.32	0.466313
ZNF131	0.32	0.365433
CINP	0.32	0.267378
FIZ1	0.32	0.249293
ZNF335	0.32	0.117712
POLR2F	0.32	0.094487
ALOX8	0.32	0
SDAD1	0.31	6.45223
DPH6	0.31	5.32606
ERCC3	0.31	5.26922
EIF1	0.31	4.52433
CPSF2	0.31	4.4318
GPN1	0.31	4.18709
CCNH	0.31	3.9914
AFG2A	0.31	3.8041
POLDIP3	0.31	3.4908
MAPK1	0.31	3.11862
DPF2	0.31	2.77134
TPBG	0.31	2.46547
SCAP	0.31	2.15964
PMM1	0.31	2.06158
TAF1A	0.31	2.01977
PREPL	0.31	1.95888
MB21D2	0.31	1.8218
SNX8	0.31	1.78076
DTX3L	0.31	1.56319
GDAP2	0.31	1.42786
NAA50	0.31	1.42157
MSMO1	0.31	1.28653
UBE2Q2	0.31	0.3528
MBTPS2	0.31	0.254981
NMNAT3	0.31	0.007464
WDR90	0.31	0.005735
TRIM21	0.31	0
SCARF2	0.3	5.85698
CYP51A1	0.3	5.1079
HAUS1	0.3	4.67366
POLR3C	0.3	4.4908
LARP4	0.3	4.36151
DNAAF10	0.3	4.03292
PLCH1	0.3	3.4389
MRTFA	0.3	3.08884
ZGPAT	0.3	3.00966
VPS33A	0.3	2.87063
ZNF280D	0.3	2.81079
GTF2H2	0.3	2.68634
VPS72	0.3	2.63023
SMC5	0.3	2.55346
HIVEP1	0.3	2.36967
UBE2G1	0.3	2.36391
RNF141	0.3	1.95668
YEATS2	0.3	1.85257
PHF8	0.3	1.79697
CHD6	0.3	1.50007
GOSR2	0.3	1.47992
ZNF431	0.3	1.41249
GGCX	0.3	1.29866
TAF2	0.3	1.13226
PEX7	0.3	1.07662
R3HCC1	0.3	1.04249
RUSC2	0.3	0.851623
CPT1C	0.3	0
NDFIP2	0.3	0
SS18	0.3	0
CDC27	0.29	4.68825
UNCHARACTERIZED PROTEIN C1ORF131 HOMOLOG	0.29	4.50307
USE1	0.29	4.38195
DLG3	0.29	4.11295
UNC45A	0.29	3.61083
PPIL4	0.29	3.47108
RAD54L2	0.29	3.35853
ANKRD52	0.29	3.31336
CCDC50	0.29	2.94233
UBR7	0.29	2.94157
BYSL	0.29	2.43818
DPCD	0.29	2.38437
PROSER2	0.29	2.24003
SF3B4	0.29	2.17908
GTF2H3	0.29	2.04278
MED28	0.29	1.94063
RSL24D1	0.29	1.82609
MPZL1	0.29	1.23623
NFATC3	0.29	1.21345
POLR3G	0.29	1.18349
AP4M1	0.29	1.05825
KDM5A	0.29	0.910307
RECQL4	0.29	0.835115
IFT27	0.29	0.672408
CUEDC1	0.29	0.654879
PPM1D	0.29	0.635933
SP8	0.29	0.625288
ZBTB43	0.29	0.536007
TAF1C	0.29	0.509687
PIAS2	0.29	0.431978
ZBTB17	0.29	0.140086
KRT6A	0.29	0.096591
MGST2	0.29	0.018797
IQCE	0.29	0
PHF12	0.29	0
RCAN3	0.29	0
CKAP5	0.28	5.66756
SNW1	0.28	5.06753
CPSF3	0.28	4.00966
NSMCE3	0.28	3.84164
HAUS4	0.28	3.82391
FAR1	0.28	3.35458
MYZAP	0.28	3.30539
BRK1	0.28	3.15989
MORC2A	0.28	2.91829
CCDC88C	0.28	2.73095
FANCD2	0.28	2.56352
PPP1R21	0.28	2.22315
SMYD3	0.28	2.02082
WDR54	0.28	1.91233
SETD7	0.28	1.85393
PSTK	0.28	1.66698
METTL6	0.28	1.66069
LLGL2	0.28	1.49832
CENPN	0.28	1.27148
BCL10	0.28	1.01018
ZRSR2	0.28	0.930151
TRAPPC6A	0.28	0.697851
CALR3	0.28	0.690444
DNAJA4	0.28	0.68597
ARL6IP1	0.28	0.226191
SLAIN1	0.28	0.144214
YPEL5	0.28	0
ESPL1	0.27	6.60206
ILK	0.27	4.75203
RPL7L1	0.27	4.73518
TBK1	0.27	4.32422
ANKLE2	0.27	3.93554
POLR1B	0.27	3.57025
SHCBP1	0.27	3.27819
LRPAP1	0.27	3.20901
NCAPD3	0.27	3.1891
BRPF1	0.27	2.57872
MAT2A	0.27	2.46269
CLK3	0.27	2.42331
WDR82	0.27	2.29791
RERE	0.27	2.2974
RPA1	0.27	2.19287
ALKBH6	0.27	2.05764
SPINDOC	0.27	1.88416
FRG1	0.27	1.85328
GLCCI1	0.27	1.80148
NOB1	0.27	1.7191
SENP6	0.27	1.67516
ADAM17	0.27	1.59898
WDR74	0.27	1.58496
CWC15	0.27	1.5408
NACC1	0.27	1.51937
MTERF3	0.27	1.30835
TSC22D1	0.27	1.08556
OSBP2	0.27	0.643147
SMAD2	0.27	0.490972
TM2D1	0.27	0.398426
EMC8	0.27	0.364164
CADM4	0.27	0
MOB3B	0.27	0
TSHZ2	0.27	0
WASL	0.26	3.95861
BANP	0.26	3.72125
NOL9	0.26	3.50446
NAA40	0.26	3.07366
RRP36	0.26	2.96859
SNAPIN	0.26	2.44648
SEC13	0.26	2.44491
KAT7	0.26	2.39073
TOMM20	0.26	2.21839
ASCC2	0.26	2.09745
CENPQ	0.26	2.0003
MICAL3	0.26	1.99469
SIKE1	0.26	1.82886
RAC1	0.26	1.66316
COMMD4	0.26	1.65839
KIRREL1	0.26	1.61824
CAAP1	0.26	1.57225
RHBDF1	0.26	1.43121
EEIG2	0.26	1.41061
CEP43	0.26	1.28268
TBCK	0.26	0.89334
LIN9	0.26	0.740117
KRT14	0.26	0.459395
PSMA4	0.26	0.22331
CENATAC	0.26	0.052199
TMEM242	0.26	0.025138
KIFBP	0.25	3.84164
DDX24	0.25	3.82681
HDAC1	0.25	3.80687
CPD	0.25	3.61619
BIRC6	0.25	3.6073
SMG9	0.25	3.01457
CDC16	0.25	2.95546
CDKN2A	0.25	2.74473
TRIR	0.25	2.61654
BOD1	0.25	2.39319
NR2F2	0.25	2.17855
DHRS11	0.25	2.04735
CHERP	0.25	1.80057
PWWP2A	0.25	1.77741
CCN1	0.25	1.7429
FARP2	0.25	1.237
MAK16	0.25	1.11401
RAD9A	0.25	1.06364
SLC4A2	0.25	1.0521
CCDC59	0.25	1.05004
HAX1	0.25	1.00793
LIN52	0.25	0.961038
PIP5K1C	0.25	0.896484
KHDC4	0.25	0.716231
NOCT	0.25	0.6696
CCP110	0.25	0.644292
NUDT4	0.25	0.518851
PLEKHA1	0.25	0.461477
MKRN1	0.25	0.293932
ARMC5	0.25	0.262477
KMT2C	0.25	0.212698
POMK	0.25	0.212647
ELFN1	0.25	0.183766
PWP1	0.25	0.138957
FAM168A	0.25	0.10046
IPP	0.25	0.094787
P4HA1	0.24	4.83863
SUPT6H	0.24	4.22113
GTF2E2	0.24	3.95468
EP400	0.24	3.84771
RP9	0.24	3.11182
UTP11	0.24	2.8671
DYM	0.24	2.5106
RASSF8	0.24	2.26544
ANAPC7	0.24	2.242
ZEB2	0.24	2.18046
BRD1	0.24	2.12598
NOM1	0.24	2.09745
PWWP3B	0.24	1.90816
PI4KA	0.24	1.66101
TYMS	0.24	1.46122
PARP9	0.24	1.41695
HDAC2	0.24	1.41484
RNF10	0.24	1.31709
USP42	0.24	1.23285
UBE2D3	0.24	1.20856
MED7	0.24	1.08357
GNAI3	0.24	1.0794
AGGF1	0.24	1.05955
KLF16	0.24	1.03806
LIMK2	0.24	0.91343
TMEM201	0.24	0.729901
ENY2	0.24	0.517464
MXRA8	0.24	0.468563
HDAC8	0.24	0.372146
RCBTB2	0.24	0.348723
ZFP64	0.24	0.30273
CDKN2B	0.24	0.299594
ORMDL2	0.24	0.106556
SLC39A1	0.24	0.058945
PLEKHH3	0.24	0.050404
LTN1	0.23	5.95078
PRIM1	0.23	4.73283
RBM4	0.23	3.76955
TOM1L1	0.23	3.73283
PCNT	0.23	3.54363
ESRP2	0.23	3.12148
CWF19L2	0.23	3.05257
POLR2E	0.23	3.04
CEP85	0.23	2.79888
TPRG1L	0.23	2.37768
TAF3	0.23	2.33686
SH3D19	0.23	2.30857
LATS1	0.23	2.2543
FOSL1	0.23	2.14764
NFAT5	0.23	2.0568
ARF4	0.23	1.89062
RIC8A	0.23	1.87494
IMPDH1	0.23	1.78231
GNAS	0.23	1.74644
PRRC2B	0.23	1.72273
RYBP	0.23	1.68518
SBNO2	0.23	1.64117
PMVK	0.23	1.57513
COMMD1	0.23	1.55738
MED27	0.23	1.52208
EDEM3	0.23	1.50661
DNAJC24	0.23	1.38386
TUBGCP4	0.23	1.27067
BLOC1S4	0.23	1.22311
USP3	0.23	1.19157
HSF1	0.23	1.13704
BLOC1S6	0.23	0.897652
RCOR3	0.23	0.870768
USP45	0.23	0.820241
CEP135	0.23	0.59118
CBLL1	0.23	0.562064
NR2C2AP	0.23	0.501377
GPX4	0.23	0.463515
BCR	0.23	0.196201
FN1	0.23	0.177393
SCMH1	0.23	0.177118
ZCRB1	0.23	0.141318
ZBED6	0.23	0.090431
SNCA	0.23	0.017343
DOCK2	0.23	0
JAG1	0.23	0
LAS1L	0.22	4.33536
NUP188	0.22	3.12552
DENND2B	0.22	3.09474
NAF1	0.22	2.803
CCDC85C	0.22	2.62033
SRSF9	0.22	2.29912
DCAF8	0.22	1.6996
SUZ12	0.22	1.68523
NOL7	0.22	1.43495
CHMP1B1	0.22	1.36493
GINS1	0.22	1.1887
HAUS8	0.22	1.10621
RNPC3	0.22	1.00399
ZBTB20	0.22	0.995709
RPUSD1	0.22	0.616919
PPIE	0.22	0.476934
PIGX	0.22	0.125217
ZER1	0.22	0.115206
PSMA3	0.22	0.067487
POMT1	0.22	0.049095
POLQ	0.22	0.038667
SLC4A8	0.22	0.01174
TTC8	0.22	0.010559
CLDN10	0.22	0.009238
CFLAR	0.22	0
PALB2	0.22	0
TSHZ1	0.22	0
SUN2	0.21	4.75203
PXK	0.21	4.41341
AARSD1	0.21	3.81248
PAWR	0.21	3.3851
PES1	0.21	3.3536
ESF1	0.21	3.31158
SMC6	0.21	3.11126
SIL1	0.21	3.01055
OGT	0.21	2.98088
CCDC12	0.21	2.8911
TAF5	0.21	2.79048
RBM22	0.21	2.47096
RAD51AP1	0.21	2.41454
CDK1	0.21	2.38153
WWC2	0.21	2.2156
PALS1	0.21	2.03184
DOHH	0.21	2.00608
ROCK1	0.21	1.93067
PTPN21	0.21	1.8883
NCOA3	0.21	1.7429
PARVA	0.21	1.70777
RABGEF1	0.21	1.58496
DHPS	0.21	1.3375
CRY1	0.21	1.3324
PTPRK	0.21	1.27148
TAF10	0.21	1.27148
ZMAT3	0.21	1.14237
TANK	0.21	1.12953
DIMT1	0.21	1.09849
MMTAG2	0.21	0.961038
METTL9	0.21	0.948084
FUNDC1	0.21	0.887589
MKRN2	0.21	0.769051
ABCA9	0.21	0.595635
MED8	0.21	0.556663
ERH	0.21	0.481697
SHB	0.21	0.444271
EEF1AKMT1	0.21	0.421854
SUGP2	0.21	0.307449
PWWP2B	0.21	0.262754
ARL14	0.21	0.111072
SDC4	0.21	0.100845
F5	0.21	0.09812
CRBN	0.21	0.031202
FURIN	0.21	0
TMEM161A	0.21	0
ATL2	0.2	5.25493
NUP133	0.2	5.01682
GLYR1	0.2	3.23657
CNOT11	0.2	3.23508
SON	0.2	3.2321
TTF2	0.2	3.08249
RPF1	0.2	2.82507
OGA	0.2	2.62106
JMJD1C	0.2	2.47886
GTF3C2	0.2	2.4756
DAPK3	0.2	2.37831
CHD9	0.2	2.31677
BSG	0.2	1.97576
RABL2	0.2	1.86261
MAB21L4	0.2	1.75853
FAM172A	0.2	1.37647
FYTTD1	0.2	1.3185
LCOR	0.2	1.24804
EMC7	0.2	1.06656
UPF0489 PROTEIN C5ORF22 HOMOLOG	0.2	1.04788
FAM133B	0.2	1.04045
DROSHA	0.2	0.951139
ESCO1	0.2	0.871442
IFT22	0.2	0.821224
POLK	0.2	0.81517
JADE3	0.2	0.681978
TRIM3	0.2	0.674696
SGO1	0.2	0.659084
DYNLT1	0.2	0.545044
HPS3	0.2	0.497331
EEF2K	0.2	0.491438
INTS11	0.2	0.468975
ZCCHC2	0.2	0.460077
MED13L	0.2	0.398629
SIRT6	0.2	0.345753
COMMD6	0.2	0.227907
RHOQ	0.2	0.095803
TRAPPC1	0.2	0.071984
KLHL42	0.2	0
MIER2	0.2	0
NUPR1	0.2	0
PKMYT1	0.2	0
RFXANK	0.2	0
ARHGEF2	0.19	3.31069
ATAD5	0.19	3.07988
POLR1C	0.19	3.04866
CENPU	0.19	2.89381
S100A16	0.19	2.85698
GTF3C1	0.19	2.74715
ELOC	0.19	2.73755
EIF2B2	0.19	2.734
COMMD2	0.19	2.53506
PATJ	0.19	2.44285
POLR3B	0.19	2.14539
TJAP1	0.19	2.03763
VPS4B	0.19	2.01977
AKT2	0.19	1.96213
ANAPC16	0.19	1.89832
BAG3	0.19	1.84964
TGS1	0.19	1.73189
RNF25	0.19	1.6639
PDRG1	0.19	1.5997
CCZ1	0.19	1.49564
CLPTM1	0.19	1.41556
ACOX1	0.19	1.41498
DNAJC1	0.19	1.41249
MAFK	0.19	1.28076
OCIAD1	0.19	1.20156
UPF0461 PROTEIN C5ORF24 HOMOLOG	0.19	1.17998
SNX10	0.19	1.16736
SETDB1	0.19	0.849581
EXO1	0.19	0.77571
TMEM263	0.19	0.666563
CLOCK	0.19	0.658698
NACA	0.19	0.642589
TFAP2A	0.19	0.637209
GRHL1	0.19	0.530471
KAT6B	0.19	0.496075
EFCAB14	0.19	0.460077
GJA1	0.19	0.437865
PDCD2L	0.19	0.371318
KIFC3	0.19	0.252215
PDE6D	0.19	0.250492
BFAR	0.19	0.237721
CDADC1	0.19	0.142669
UBE2D2	0.19	0.135406
FLYWCH1	0.19	0.064147
D6WSU163E	0.19	0.052199
FZD2	0.19	0.016801
APLP2	0.19	0
DNAL1	0.19	0
DTNBP1	0.19	0
FKBP7	0.19	0
GTF2H5	0.19	0
PLEKHG2	0.19	0
TFEB	0.19	0
EPHA2	0.18	6.25727
ERBIN	0.18	4.67366
DNTTIP2	0.18	3.30627
ANKRD17	0.18	3.27984
HSPA1A	0.18	2.55346
PRUNE2	0.18	2.16134
DDHD1	0.18	2.1485
EXOC1	0.18	2.0713
UNCHARACTERIZED PROTEIN C1ORF198 HOMOLOG	0.18	1.94746
CNOT4	0.18	1.91743
SH3GLB1	0.18	1.84634
KIF14	0.18	1.75652
KIF15	0.18	1.71514
NCAPH2	0.18	1.7023
ATP1B3	0.18	1.58988
NSD2	0.18	1.58868
TXLNG	0.18	1.49859
GRK6	0.18	1.46578
ERCC1	0.18	1.4418
WDTC1	0.18	1.28666
TAF5L	0.18	1.11271
USF1	0.18	1.09063
HMGCS1	0.18	0.899864
ARID4B	0.18	0.88974
F11R	0.18	0.889306
CNOT6	0.18	0.77264
AMZ2	0.18	0.769051
ZNF281	0.18	0.723143
PRMT9	0.18	0.703048
PPP2R5C	0.18	0.677452
UNCHARACTERIZED PROTEIN C6ORF226 HOMOLOG	0.18	0.663456
PAAT	0.18	0.479039
HRAS	0.18	0.398893
RPS6KC1	0.18	0.388013
VPS37A	0.18	0.368628
DPF1	0.18	0.318672
RXRA	0.18	0.296534
LRP6	0.18	0.249989
UPF0488 PROTEIN C8ORF33 HOMOLOG	0.18	0.23281
SLC35D1	0.18	0.22873
EFEMP1	0.18	0.179827
ZBTB3	0.18	0.17632
SYT7	0.18	0.138498
LITAF	0.18	0.056517
ARL2BP	0.18	0
FOXF2	0.18	0
MECOM	0.18	0
NAA11	0.18	0
PIGO	0.18	0
RNF7	0.18	0
TDH	0.18	0
USHBP1	0.18	0
EPM2AIP1	0.17	3.84771
MPP1	0.17	3.62342
EHD4	0.17	3.43652
NSA2	0.17	3.40782
SPLICING FACTOR C9ORF78 HOMOLOG	0.17	3.20343
GRWD1	0.17	2.73353
CYFIP1	0.17	2.5632
ERCC2	0.17	2.42193
GTF2F2	0.17	2.37644
CAVIN3	0.17	2.22614
GNA11	0.17	1.99478
UNCHARACTERIZED PROTEIN KIAA1143 HOMOLOG	0.17	1.88844
RNF40	0.17	1.78561
NUB1	0.17	1.75385
CACTIN	0.17	1.70399
TDRD7	0.17	1.55812
DCAF1	0.17	1.50301
MED14	0.17	1.42451
BST2	0.17	1.33545
AHSA2	0.17	1.28525
GATD1	0.17	1.20599
CCDC167	0.17	1.20487
CREBBP	0.17	1.00853
USP53	0.17	0.882686
SECISBP2L	0.17	0.731525
GTF2H4	0.17	0.70189
TRAF2	0.17	0.66545
CDC42EP4	0.17	0.611183
MAPRE2	0.17	0.50811
MTA3	0.17	0.463055
DCLRE1C	0.17	0.415806
NR2C1	0.17	0.289008
PSMA6	0.17	0.18804
HGH1	0.17	0.103818
DHX34	0.17	0.07736
TEAD1	0.17	0.050261
RWDD2B	0.17	0.040614
SYT14	0.17	0.015758
ARHGAP39	0.17	0
FCF1	0.17	0
KLHL25	0.17	0
KRT5	0.17	0
MAZ	0.17	0
PIGP	0.17	0
PLEK2	0.17	0
TRAPPC14	0.17	0
TSC22D3	0.17	0
VPS13B	0.17	0
ZNF385A	0.17	0
ZNF608	0.17	0
NUP107	0.16	2.99913
CHAF1B	0.16	2.959
KIF4	0.16	2.89928
MVB12A	0.16	2.83327
CIT	0.16	2.78015
ADAR	0.16	2.424
RTF1	0.16	2.30077
LRRK1	0.16	2.27794
POLD1	0.16	2.20782
KDM2A	0.16	2.15083
MSRB3	0.16	2.03763
RRP7A	0.16	1.84128
IRS2	0.16	1.76193
MCMBP	0.16	1.66274
BAZ2B	0.16	1.65068
NSRP1	0.16	1.62853
PLEKHF1	0.16	1.60314
CDC26	0.16	1.37045
COMMD3	0.16	1.28998
EIF4E2	0.16	1.22087
IFITM2	0.16	1.20487
CHP1	0.16	1.12721
EP300	0.16	1.11377
WDR77	0.16	1.10598
RBPJ	0.16	1.07481
DDX41	0.16	1.04434
TSR1	0.16	1.04434
DHRS13	0.16	1.02741
NR2C2	0.16	1.02395
TRRAP	0.16	1.01124
TNRC6A	0.16	0.93613
HMG20A	0.16	0.891851
CDKAL1	0.16	0.738102
GRHL2	0.16	0.692309
COMMD8	0.16	0.683409
YOD1	0.16	0.640612
ICE1	0.16	0.52967
DIPK1A	0.16	0.395921
LGALS9	0.16	0.370511
IP6K1	0.16	0.367786
LDB1	0.16	0.360882
AHR	0.16	0.321924
PPP2R5E	0.16	0.189002
ARHGAP23	0.16	0.182784
ARL1	0.16	0.138957
MBTD1	0.16	0.10748
IDI1	0.16	0.105558
RBM4B	0.16	0.043867
TIMM8B	0.16	0.042482
B2M	0.16	0
CA13	0.16	0
CDK8	0.16	0
CLCN6	0.16	0
DNAJC22	0.16	0
FBXL19	0.16	0
PLD2	0.16	0
POLE4	0.16	0
RAP1GAP2	0.16	0
TNFRSF12A	0.16	0
TRDMT1	0.16	0
TSPAN4	0.16	0
ZCCHC14	0.16	0
ZNF428	0.16	0
CTNND1	0.15	3.2636
NOP14	0.15	2.8911
POLR2A	0.15	2.79588
STAU1	0.15	2.62434
EXOSC10	0.15	2.53655
MLH1	0.15	2.53106
CDK9	0.15	2.48188
BAZ2A	0.15	2.09686
NKIRAS2	0.15	2.09604
[truncated: 5,774 more rows]
